# Supplementary material for: Autoregulatory control of microtubule binding in doublecortin-like kinase 1
Source: eLife. 2021 Jul 26;10:e60126. doi: 10.7554/eLife.60126 (PMC8352597; doi:10.7554/eLife.60126)
Supplement: Figure 1—source data 2. [file elife-60126-fig1-data2.zip]

Archive with 4 entries (3 files):
- Figure 1-source data uncropped gels/
- Figure 1-source data uncropped gels/Figure 1-source data 2.tif
- __MACOSX/Figure 1-source data uncropped gels/._Figure 1-source data 2.tif
- Figure 1-source data uncropped gels/Figure 1-source data 3.tif
