# Supplementary material for: Autoregulatory control of microtubule binding in doublecortin-like kinase 1
Source: eLife. 2021 Jul 26;10:e60126. doi: 10.7554/eLife.60126 (PMC8352597; doi:10.7554/eLife.60126)
Supplement: Figure 5—figure supplement 1—source data 2. [file elife-60126-fig5-figsupp1-data2.zip]

Archive with 8 entries (7 files):
- Figure 5-figure supplement 1-source data/
- __MACOSX/._Figure 5-figure supplement 1-source data
- Figure 5-figure supplement 1-source data/Figure 5-figure supplement 1-source data 1.tif
- Figure 5-figure supplement 1-source data/Figure 5-figure supplement 1-source data 2.tif
- Figure 5-figure supplement 1-source data/Figure 5-figure supplement 1-source data 3.tif
- Figure 5-figure supplement 1-source data/Figure 5-figure supplement 1-source data 6.tif
- Figure 5-figure supplement 1-source data/Figure 5-figure supplement 1-source data 4.tif
- Figure 5-figure supplement 1-source data/Figure 5-figure supplement 1-source data 5.tif
